# Supplementary material for: Associations between Gross and Fine Motor Skills, Physical Activity, Executive Function, and Academic Achievement: Longitudinal Findings from the UK Millennium Cohort Study
Source: Brain Sci. 2024 Jan 24;14(2):121. doi: 10.3390/brainsci14020121 (PMC10887312; doi:10.3390/brainsci14020121)
Supplement: Supplementary file 1 [file brainsci-14-00121-s001.zip]

Archive with 1 entries (1 files):
- brainsci-2739232-supplementary.pdf
